# Supplementary material for: DNA Yield and Degradation in Skeletal Remains from Two Slovenian Second World War Mass Graves: A Comparative Study of Different Bone Types
Source: Genes (Basel). 2026 Jun 21;17(6):719. doi: 10.3390/genes17060719 (PMC13299213; doi:10.3390/genes17060719)
Supplement: Supplementary file 1 [file genes-17-00719-s001.zip]

Archive with 1 entries (1 files):
- Table S1-SM Genes.xlsx
