# Supplementary material for: DNA Yield and Degradation in Skeletal Remains from Two Slovenian Second World War Mass Graves: A Comparative Study of Different Bone Types
Source: Genes (Basel). 2026 Jun 21;17(6):719. doi: 10.3390/genes17060719 (PMC13299213; doi:10.3390/genes17060719)
Supplement: Supplementary file 1 [file genes-17-00719-s001.zip › Table S1-SM Genes.xlsx]

## Sheet: thoracic vertebra
Sample	SKELETON	PQ Auto AVERAGE	PQ Deg AVERAGE	PQ Y AVERAGE	PQ IPC Shift AVERAGE	PQ Auto/Deg ratio AVERAGE
90	skeleton A	0.0121	0.0029	0.0078	-0.6	4.22
58	skeleton B	0.137	0.0347	0.0860	-0.3	3.95
143	skeleton C	0.0085	0.0017	0.0043	-0.9	5.04
288	skeleton 1 (215)	0.006	0.0003	0.004	-0.44	21.7
272	skeleton 2 (39)	0.0197	0.0012	0.0139	-0.82	15.84
260	skeleton 3 (1)	0.0011	/	0.0004	-0.26	undetermined
238	skeleton 4 (135)	0.0075	0.0004	0.003	-0.61	17.93
218	skeleton 5 (85)	0.1137	0.0198	0.0611	-0.4	5.75

## Sheet: lumbar vertebra
Sample	SKELETON	PQ Auto AVERAGE	PQ Deg AVERAGE	PQ Y AVERAGE	PQ IPC Shift AVERAGE	PQ Auto/Deg ratio AVERAGE
89	skeleton A	0.0101	0.0024	0.0063	-0.68	4.25
59	skeleton B	0.0908	0.0242	0.0582	-0.33	3.75
137	skeleton C	0.0031	0.0004	0.0013	-0.7	7.49
289	skeleton 1 (215)	0.0172	0.0046	0.0133	-0.32	3.78
273	skeleton 2 (39)	0.0113	0.0004	0.0077	-0.69	25.91
262	skeleton 3 (1)	0.0013	0.0003	0.0012	-0.74	4.05
237	skeleton 4 (135)	0.0027	/	0.0007	-0.346	undetermined
219	skeleton 5 (85)	0.0331	0.0099	0.0191	-0.12	3.33

## Sheet: 1st rib
Sample	SKELETON	PQ Auto AVERAGE	PQ Deg AVERAGE	PQ Y AVERAGE	PQ IPC Shift AVERAGE	PQ Auto/Deg ratio AVERAGE
85	skeleton A	0.0034	0.0006	0.0016	-0.84	5.69
29	skeleton B	0.0281	0.0097	0.0278	-0.36	2.9
135	skeleton C	0.0096	0.0021	0.0058	-0.5	4.63
290	skeleton 1 (215)	0.0026	0.0004	0.0014	-0.43	6.94
274	skeleton 2 (39)	0.0092	0.0004	0.0054	-0.85	25.35
263	skeleton 3 (1)	0.0003	/	0.0002	-0.77	undetermined
234	skeleton 4 (135)	0.001	/	0.0003	-0.7	undetermined
221	skeleton 5 (85)	0.0262	0.0017	0.0153	-0.2	15.08

## Sheet: tibia
Sample	SKELETON	PQ Auto AVERAGE	PQ Deg AVERAGE	PQ Y AVERAGE	PQ IPC Shift AVERAGE	PQ Auto/Deg ratio AVERAGE
2	SKELET A HJ	0.0114	0.0025	0.0069	-0.14	4.53
18	SKELET B HJ	0.0151	0.0018	0.0073	-0.53	8.25
128	SKELET C HJ	0.0446	0.0143	0.0307	0.3	3.12
284	skelet 1 (215) HJ	0.0134	0.0034	0.0117	-0.42	3.93
275	skelet 2 (39) HJ	0.0034	0.0008	0.0029	-0.86	4.43
267	skelet 3(1) HJ	0.0915	0.012	0.0457	-0.49	7.61
235	skelet 4(135) HJ	0.0069	0.0021	0.0044	-0.65	3.32

## Sheet: patella
Sample	SKELETON	PQ Auto AVERAGE	PQ Deg AVERAGE	PQ Y AVERAGE	PQ IPC Shift AVERAGE	PQ Auto/Deg ratio AVERAGE
5	SKELET A HJ	0.1159	0.0184	0.0783	-0.12	6.3
34	SKELET B HJ	0.1235	0.0276	0.1154	0.02	4.48
146	SKELET C HJ	0.022	0.0031	0.009	-0.99	7.08
286	skelet 1 (215) HJ	0.0112	0.0007	0.0069	-0.24	15.3
268	skelet 3(1) HJ	0.014	0.0009	0.0069	-0.71	14.82
222	skelet 5(85) HJ	0.0427	/	0.0202	0.15	undetermined

## Sheet: metatarsal IV
Sample	SKELETON	PQ Auto AVERAGE	PQ Deg AVERAGE	PQ Y AVERAGE	PQ IPC Shift AVERAGE	PQ Auto/Deg ratio AVERAGE
438	skelet A HJ	0.5731	0.0406	0.3065	-0.42	14.13
51	skelet B HJ	0.0073	0.0010	0.0042	-0.5	7.48
444	skelet C HJ	0.164	0.0101	0.0895	-0.31	16.2
549	skelet 3(1) HJ	0.0113	0.0007	0.0045	-0.35	15.15
546	skelet 4(135) HJ	0.0069	/	0.0023	-0.36	undetermined

## Sheet: metatarsal III
Sample	SKELETON	PQ Auto AVERAGE	PQ Deg AVERAGE	PQ Y AVERAGE	PQ IPC Shift AVERAGE	PQ Auto/Deg ratio AVERAGE
436	skelet A HJ	0.5974	0.0622	0.3579	-0.4	9.61
50	skelet B HJ	0.085	0.0142	0.0463	-0.18	5.97
445	skelet C HJ	0.0702	0.0061	0.0415	-0.25	11.6
548	skelet 3(1) HJ	0.0198	0.0012	0.0069	-0.27	16.25
545	skelet 4(135) HJ	0.0089	/	0.0026	-0.31	undetermined

## Sheet: metatarsal II
Sample	SKELETON	PQ Auto AVERAGE	PQ Deg AVERAGE	PQ Y AVERAGE	PQ IPC Shift AVERAGE	PQ Auto/Deg ratio AVERAGE
437	skelet A HJ	0.4816	0.0412	0.2806	-0.33	11.68
49	skelet B HJ	0.0131	0.0018	0.0084	-0.22	7.42
446	skelet C HJ	0.1437	0.0169	0.092	-0.31	8.52
539	skelet 1 (215) HJ	0.02	0.0014	0.0099	-0.37	14.5
547	skelet 3(1) HJ	0.0031	0.0001	0.0012	0	31.95
544	skelet 4(135) HJ	0.0098	/	0.0044	-0.16	undetermined

## Sheet: metacarpal V
Sample	SKELETON	PQ Auto AVERAGE	PQ Deg AVERAGE	PQ Y AVERAGE	PQ IPC Shift AVERAGE	PQ Auto/Deg ratio AVERAGE
442	skelet A HJ	0.1606	0.0074	0.0852	-0.29	21.47
65	skelet B HJ	0.0072	0.0008	0.0039	-0.36	9.16
451	skelet C HJ	0.2842	0.038	0.1733	-0.42	7.48
543	skelet 5(85) HJ	0.0572	0.0014	0.0237	0.05	40.94

## Sheet: metacarpal IV
Sample	SKELETON	PQ Auto AVERAGE	PQ Deg AVERAGE	PQ Y AVERAGE	PQ IPC Shift AVERAGE	PQ Auto/Deg ratio AVERAGE
440	skelet A HJ	0.1345	0.0105	0.0766	-0.41	12.76
48	skelet B HJ	0.0215	0.0044	0.0132	-0.13	4.88
450	skelet C HJ	0.3739	0.0392	0.2176	-0.31	9.54
552	skelet 2 (39) HJ	0.0913	0.0009	0.0356	-0.09	98.01
542	skelet 5(85) HJ	0.0873	0.0026	0.032	-0.39	33.4

[truncated: 27 more sheets: metacarpal III, metacarpal II, metacarpal I, 1st proximal hand phalanx, 1st distal hand phalanx, capitate, metatarsal I, metatarsal V, 1st proximal foot phalanx, 1st distal foot phalanx, medial cuneiform, intermediate cuneiform, lateral cuneiform, calcaneus, talus, navicular, cuboid, temporal - pars petrosa, femur, mandibular incisor …]
